# Supplementary material for: Carbapenem-resistant Enterobacteriaceae colonization (CRE) and subsequent risk of infection and 90-day mortality in critically ill patients, an observational study
Source: PLoS One. 2017 Oct 12;12(10):e0186195. doi: 10.1371/journal.pone.0186195 (PMC5638409; doi:10.1371/journal.pone.0186195)
Supplement: S1 Fig — (XLSX) [file pone.0186195.s001.xlsx]

## Sheet: Sheet1
	Study_ID	Study_cat	Gender	Vitek_code	CephMIC_code	ErtaMIC_code	MeroMIC_code	hodge	ICU_code	ICU_Admission_Code	Pmhx_MI_1	Pmhx_CHF_1	Pmhx_PVD_1	Pmhx_CVD_1	Pmhx_dementia_1	Pmhx_chronic_pulm_1	Pmhx_CTD_1	Pmhx_ulcer_1	Pmhx_mild_liver_1	Pmhx_DM_1	Pmhx_hemiplegia_2	Pmhx_mod_severe_renal_2	Pmhx_DM_EOD_2	Pmhx_tumor_2	Pmhx_leukemia_2	Pmhx_lymphoma_2	Pmhx_mod_severe_liver_3	Pmhx_tumor_mets_6	Pmhx_AIDS_6	CCIS_total	Previous_SOT	Organ_type	Previous_BMT	Abx_previous_6mo_binary	Abx_carba_prev_6mo	Abx_ESC_prev_6mo	Abx_ESP_prev6mo	Penicillin	Cephalosporin	Aztreonam	Fluoroquinolones	Aminoglycosides	Vancomycin	Tetracyclines	Macrolides	TMP_SMX	Metronidazole	Polymyxin	Hosp_previous_6months
1	C029	Control	M	5	99	99	99	99	1	1	0	0	0	0	0	0	0	0	0	1	0	0	0	0	0	0	3	0	0	4	1	.	0	1	0	0	1	1	0	0	0	0	0	0	1	1	0	0	0
2	C030	Control	F	2	1	1	1	0	1	1	0	0	0	0	0	0	0	0	0	0	0	0	0	0	0	0	3	0	0	3	1	.	0	1	0	0	1	1	0	0	0	0	0	0	0	0	0	0	1
3	C031	Control	F	99	99	99	99	99	1	1	0	0	0	0	0	0	0	0	0	0	0	2	2	0	0	0	3	0	0	7	0	0	0	1	0	0	1	1	0	0	0	0	1	0	0	1	0	0	0
4	C035	Control	M	99	99	99	99	99	3	2	0	0	0	0	0	0	0	0	0	0	0	2	0	0	0	0	3	0	0	5	0	0	0	1	0	0	0	0	0	1	1	0	1	0	0	0	1	0	1
5	C037	Control	M	99	99	99	99	99	2	4	0	0	0	0	0	0	0	0	0	0	0	0	0	0	0	0	3	0	0	3	0	0	0	1	0	0	0	0	0	0	0	0	0	0	0	0	0	0	1
6	C038	Control	F	99	99	99	99	99	3	3	0	0	0	0	0	1	1	0	0	0	0	0	0	0	0	0	0	0	0	2	0	0	0	0	0	0	0	0	0	0	0	0	0	0	0	0	0	0	1
7	C039	Control	M	99	99	99	99	99	2	3	1	0	0	0	0	1	0	0	0	0	0	0	0	0	0	0	0	0	0	2	0	0	0	1	0	0	1	1	0	0	0	1	1	0	1	0	0	0	0
8	C040	ESBL	M	2	7	1	1	1	2	5	0	0	0	1	0	0	0	0	0	1	0	0	0	0	0	0	3	0	0	5	1	.	0	1	0	1	1	1	1	0	0	1	0	0	1	0	1	0	0
9	C042	CRE	M	1	7	5	5	0	2	2	0	0	0	0	0	1	0	0	0	0	2	0	0	0	0	0	0	0	0	3	0	0	0	1	1	0	1	1	0	0	0	0	1	1	0	0	0	1	1
10	C043	CRE	M	1	7	5	4	1	1	2	0	0	0	0	0	0	0	0	0	0	0	2	0	0	0	0	0	0	0	2	1	.	0	1	0	0	1	1	0	0	0	0	0	0	0	1	0	0	1
11	C044	Control	M	99	99	99	99	99	2	1	0	0	0	0	0	1	0	0	0	0	0	0	0	0	0	0	0	0	0	1	0	0	0	1	0	1	0	0	1	0	0	0	0	0	1	0	0	0	1
12	C045	ESBL	F	2	7	1	1	1	3	3	1	1	0	1	0	0	0	0	0	1	0	0	0	0	0	0	0	0	0	4	0	0	0	1	0	1	0	1	1	0	0	0	1	0	0	0	0	0	0
13	C046	Control	F	5	99	99	99	99	2	3	0	1	0	0	1	1	0	0	0	0	0	2	2	0	2	0	0	0	0	9	0	0	0	1	0	0	1	1	0	0	0	1	1	0	0	0	0	0	1
14	C047	CRE	M	1	7	5	4	1	4	2	1	0	0	0	0	0	0	0	0	0	0	0	0	0	0	0	0	0	0	1	0	0	0	1	0	0	1	1	0	0	0	0	1	0	0	0	1	0	1
15	C048	Control	M	99	99	99	99	99	4	2	1	1	1	0	0	0	0	0	0	1	0	0	0	0	0	0	0	0	0	4	0	0	0	0	0	0	0	0	0	0	0	0	0	0	0	0	0	0	1
16	C050	Control	M	99	99	99	99	99	3	2	0	0	0	0	0	0	0	0	0	0	0	0	0	0	0	0	3	0	0	3	0	0	0	0	0	0	0	0	0	0	0	0	0	0	0	0	0	0	1
17	C051	Control	M	99	99	99	99	99	1	1	0	0	0	0	0	0	0	0	0	0	0	0	0	0	0	0	3	0	0	3	0	0	0	1	0	0	1	1	0	0	0	0	0	0	0	0	0	0	1
18	C052	Control	M	99	99	99	99	99	1	1	1	0	1	0	0	0	0	0	0	1	0	0	0	0	0	0	0	0	0	3	0	0	0	1	0	0	0	0	1	0	0	0	0	0	0	0	0	0	0
19	C053	Control	F	99	99	99	99	99	1	1	0	0	0	0	0	0	0	0	0	0	0	0	0	2	0	0	0	0	0	2	0	0	0	1	0	0	0	0	1	0	0	0	0	0	0	0	0	0	0
20	C054	Control	F	99	99	99	99	99	2	2	0	0	0	0	0	1	0	0	0	0	0	0	0	0	2	0	0	0	0	3	0	0	0	1	0	0	1	1	0	0	0	1	1	0	0	0	0	0	1
21	C055	Control	M	99	99	99	99	99	2	3	0	1	0	0	0	1	0	0	0	0	0	0	0	0	0	0	0	0	0	2	0	0	0	1	0	0	1	1	0	0	0	1	0	0	1	0	0	0	0
22	C056	Control	M	99	99	99	99	99	4	2	1	0	1	0	0	0	0	0	0	0	0	2	0	0	0	0	0	0	0	4	0	0	0	1	0	0	1	1	0	0	0	0	0	0	0	0	0	0	1
23	C057	CRE	M	12	7	6	4	99	3	2	0	0	0	0	0	0	0	0	0	1	2	0	0	0	0	0	0	0	0	3	0	0	0	1	0	0	1	1	0	0	0	1	.	0	1	0	0	0	1
24	C058	Control	M	99	99	99	99	99	3	3	0	0	0	0	0	1	0	0	0	0	0	0	0	2	0	0	0	0	0	3	0	0	0	1	0	1	1	1	1	0	0	0	0	0	0	0	0	0	1
25	C059	ESBL	F	3	7	1	1	1	5	4	0	1	0	0	0	1	0	0	0	0	0	2	0	0	0	0	0	0	0	4	1	.	0	1	1	0	0	0	0	0	0	0	1	0	0	0	1	0	1
26	C060	Control	F	99	99	99	99	99	4	4	0	0	0	0	0	0	0	0	0	0	0	0	0	0	0	0	0	0	0	0	0	0	0	0	0	0	0	0	0	0	0	0	0	0	0	0	0	0	1
27	C061	ESBL	M	2	7	1	1	1	3	2	1	0	1	0	0	0	0	1	0	0	0	2	0	0	0	0	0	0	0	5	1	.	0	1	0	0	1	1	0	0	1	0	1	0	1	0	0	0	1
28	C063	Control	F	4	99	99	99	99	1	1	0	1	0	0	0	0	0	0	0	0	0	2	0	0	0	0	0	0	0	3	2	.	0	1	0	0	1	1	0	0	0	1	1	0	0	0	0	0	0
29	C066	Control	F	99	99	99	99	99	3	3	0	0	0	0	0	1	0	0	0	0	0	0	0	0	0	0	0	0	0	1	0	0	0	1	1	1	0	0	1	0	1	0	0	0	1	0	0	0	1
30	C067	Control	F	99	99	99	99	99	5	2	0	0	0	0	0	1	0	0	0	0	0	2	2	0	0	0	0	0	0	5	0	0	0	1	0	1	0	0	1	1	1	0	0	0	0	0	1	0	1
31	C068	Control	M	99	99	99	99	99	1	1	0	0	0	0	0	0	0	0	1	1	0	0	0	0	0	0	0	0	0	2	0	0	0	0	0	0	0	0	0	0	0	0	0	0	0	0	0	0	1
32	C069	Control	M	99	99	99	99	99	3	3	0	0	0	1	0	0	0	0	0	1	0	0	0	0	0	0	0	0	0	2	0	0	0	0	0	0	0	0	0	0	0	0	0	0	0	0	0	0	0
33	C070	Control	M	99	99	99	99	99	2	3	0	1	0	1	0	0	0	0	0	0	0	2	2	0	0	0	0	0	0	6	0	0	0	1	0	0	1	1	0	0	0	0	1	0	0	0	0	0	1
34	C071	Control	M	5	99	99	99	99	1	1	0	0	0	0	0	0	0	0	0	0	0	2	0	2	0	0	0	0	0	4	0	0	0	0	0	0	0	0	0	0	0	0	0	0	0	0	0	0	0
35	C072	Control	M	99	99	99	99	99	1	1	0	0	0	0	0	0	0	0	0	0	0	0	0	0	0	0	0	0	0	0	0	0	0	1	0	0	0	0	0	0	0	0	0	0	0	0	0	0	0
36	C073	Control	M	14	99	99	99	99	4	2	0	0	0	0	0	0	0	0	0	1	0	0	0	0	0	0	0	0	0	1	0	0	0	0	0	0	0	0	0	0	0	0	0	0	0	0	0	0	0
37	C074	Control	F	99	99	99	99	99	4	2	1	0	0	0	0	1	0	0	0	1	0	0	0	0	0	0	0	0	0	3	0	0	0	1	0	0	0	0	0	0	1	1	0	0	0	0	0	0	0
38	C075	Control	M	5	99	99	99	99	7	1	0	0	0	0	0	0	0	0	0	0	0	0	0	2	0	0	0	0	0	2	0	0	0	1	0	1	0	1	1	0	0	0	1	0	0	0	0	0	1
39	C077	Control	M	99	99	99	99	99	5	2	1	0	0	0	0	0	0	0	0	0	0	2	2	0	0	0	0	0	0	5	0	0	0	0	0	0	0	0	0	0	0	0	0	0	0	0	0	0	1
40	C078	Control	F	99	99	99	99	99	4	3	0	0	0	0	0	0	0	0	0	0	0	0	0	0	0	0	0	0	0	0	0	0	0	1	0	1	0	0	1	0	0	0	1	0	1	0	0	0	0
41	C079	Control	F	5	99	99	99	99	3	3	0	0	0	0	0	0	0	0	0	0	0	0	0	0	0	0	0	0	0	0	0	0	0	1	0	0	1	1	0	0	0	0	1	0	0	0	0	0	1
42	C080	Control	M	99	99	99	99	99	1	1	1	0	0	0	0	0	0	0	0	0	0	2	0	2	0	0	0	0	0	5	0	0	0	0	0	0	0	0	0	0	0	0	0	0	0	0	0	0	0
43	C082	ESBL	M	2	7	1	1	1	3	3	0	1	0	0	0	0	0	0	0	0	0	0	0	0	0	0	0	0	0	1	0	0	0	1	0	1	0	0	1	0	0	0	1	0	0	0	0	0	0
44	C084	CRE	F	1	7	5	4	1	1	2	0	0	0	0	0	0	0	0	0	0	0	0	0	0	0	0	0	6	0	6	0	0	0	1	1	0	0	0	0	0	1	0	0	1	0	0	1	1	1
45	C085	Control	M	99	99	99	99	99	4	4	0	0	0	0	0	1	0	0	0	0	0	0	0	0	0	0	3	0	0	4	0	0	0	0	0	0	0	0	0	0	0	0	0	0	0	0	0	0	0
46	C086	CRE	M	1	7	5	4	1	2	2	0	0	0	0	0	0	0	0	0	0	0	0	0	2	0	0	0	0	0	2	0	0	0	1	0	1	1	1	1	0	0	1	1	0	1	0	0	0	0
47	C087	Control	M	99	99	99	99	99	4	5	0	0	0	1	0	0	0	0	0	0	0	0	0	0	0	0	0	0	0	1	0	0	0	0	0	0	0	0	0	0	0	0	0	0	0	0	0	0	0
48	C089	Control	F	99	99	99	99	99	4	2	0	0	0	0	0	0	0	0	0	0	0	0	0	0	0	0	0	6	0	6	0	0	0	0	0	0	0	0	0	0	0	0	0	0	0	0	0	0	0
49	C090	ESBL	M	2	5	1	1	1	4	2	0	0	0	1	0	1	1	0	0	0	0	0	0	2	0	0	0	0	0	5	0	0	0	1	0	1	0	0	1	0	1	0	0	0	1	0	0	0	1
50	C091	Control	F	5	99	99	99	99	3	4	1	0	0	0	0	0	0	0	0	1	0	0	0	0	0	0	0	0	0	2	0	0	0	0	0	0	0	0	0	0	0	0	0	0	0	0	0	0	1
51	C092	Control	M	99	99	99	99	99	2	2	0	0	0	0	0	0	0	0	0	1	0	0	0	2	0	0	0	0	0	3	0	0	0	1	0	0	1	1	0	0	0	0	1	0	0	0	1	0	0
52	C094	Control	M	5	99	99	99	99	3	2	0	0	1	0	0	1	0	0	0	0	0	0	0	0	0	0	0	0	0	2	0	0	0	1	0	0	1	1	0	0	1	0	1	0	0	0	0	0	1
53	C095	Control	F	99	99	99	99	99	1	1	0	0	0	0	0	0	0	0	0	0	0	0	0	0	0	0	0	0	0	0	0	0	0	1	0	0	1	1	0	0	0	0	0	0	0	0	0	0	0
54	C096	ESBL	M	1	4	1	1	1	2	2	0	1	1	0	0	0	0	0	1	1	0	2	0	0	0	0	0	0	0	6	1	.	0	1	0	1	1	1	1	0	0	1	1	0	0	0	0	0	1
55	C097	ESBL	F	2	6	1	1	0	2	4	0	0	0	0	0	0	0	0	0	1	0	2	0	0	0	0	3	0	0	6	0	0	0	1	0	0	1	1	0	0	1	0	1	0	0	0	0	0	1
56	C098	Control	M	99	99	99	99	99	1	2	1	1	0	0	0	0	0	0	0	0	0	2	2	0	0	0	0	0	0	6	0	0	0	1	0	0	1	1	0	0	0	0	1	1	0	0	0	1	1
57	C099	Control	M	99	99	99	99	99	1	1	0	0	0	0	0	0	0	0	0	0	0	0	0	2	0	0	0	0	0	2	0	0	0	0	0	0	0	0	0	0	0	0	0	0	0	0	0	0	0
58	C100	Control	F	99	99	99	99	99	1	1	0	0	0	0	0	0	0	0	0	0	0	0	0	0	0	0	0	0	0	0	0	0	0	0	0	0	0	0	0	0	0	0	0	0	0	0	0	0	0
59	C101	ESBL	F	2	7	1	1	1	2	2	0	1	0	0	0	0	0	0	0	0	0	0	0	0	0	0	0	0	0	1	0	0	0	1	0	0	1	1	0	0	0	0	0	0	0	0	0	0	0
60	C102	Control	M	99	99	99	99	99	1	1	0	0	0	0	0	0	0	0	0	0	0	0	0	0	0	0	3	0	0	3	0	0	0	1	0	0	0	0	0	0	1	0	0	0	0	0	0	0	0
61	C103	Control	F	99	99	99	99	99	2	5	0	0	0	0	0	0	0	0	0	0	0	0	0	0	0	0	0	0	0	0	0	0	0	1	0	1	0	1	1	0	0	0	1	0	0	0	0	0	0
62	C104	Control	F	99	99	99	99	99	3	4	0	0	0	0	0	0	0	0	0	0	0	0	0	0	2	0	0	0	0	2	0	0	0	1	1	1	1	1	1	0	1	0	1	0	0	0	0	0	1
63	C105	ESBL	F	2	7	1	1	1	3	4	1	0	0	0	0	0	0	0	0	0	0	2	2	0	0	0	0	0	0	5	1	.	0	1	0	0	1	1	0	0	0	0	0	0	0	1	0	0	1
64	C106	Control	M	99	99	99	99	99	1	1	0	0	0	1	0	1	0	0	0	0	0	0	0	0	0	0	0	0	0	2	0	0	0	1	0	0	1	1	0	0	0	0	1	0	0	0	0	0	0
65	C107	Control	M	99	99	99	99	99	3	2	0	0	0	0	0	0	0	0	0	0	0	0	0	0	0	0	0	6	0	6	0	0	0	1	0	1	1	1	1	0	0	0	1	0	0	0	1	0	1
66	C108	CRE	F	1	7	5	4	1	1	1	0	0	0	0	0	0	0	0	0	0	0	0	0	0	0	0	3	0	0	3	1	.	0	1	0	0	1	1	0	0	0	0	0	0	0	0	0	0	0
67	C109	Control	F	99	99	99	99	99	1	1	0	0	0	0	0	0	0	0	0	0	0	0	0	0	0	0	0	0	0	0	0	0	0	0	0	0	0	0	0	0	0	0	0	0	0	0	0	0	1
68	C111	ESBL	M	2	4	1	1	1	2	2	0	1	0	0	0	0	0	0	0	0	0	0	0	0	0	0	0	0	0	1	0	0	0	1	0	0	0	0	0	0	1	0	1	0	0	0	1	0	1
69	C113	CRE	M	1	7	5	4	1	1	1	0	0	0	0	0	0	0	0	0	0	0	0	0	2	2	0	0	0	0	4	0	0	0	1	0	0	0	0	0	0	1	0	0	0	0	0	1	0	0
70	C115	Control	M	99	99	99	99	99	6	1	1	0	0	0	0	1	0	0	0	0	0	0	0	2	0	0	0	0	0	4	0	0	0	1	0	0	0	0	1	0	1	0	0	0	0	0	1	0	1
71	C118	Control	M	99	99	99	99	99	4	2	1	0	0	0	0	0	0	0	0	0	0	0	0	0	0	0	0	0	0	1	0	0	0	1	0	0	0	0	0	0	1	0	0	0	0	0	1	0	1
72	C119	Control	F	5	99	99	99	99	3	2	0	1	0	0	0	0	0	0	0	0	0	0	0	0	0	0	0	0	0	1	0	0	0	1	0	1	1	1	1	0	0	0	1	0	0	0	0	0	0
73	C120	Control	F	99	99	99	99	99	1	1	0	0	0	0	0	1	0	0	1	0	0	0	0	0	0	0	0	0	0	2	0	0	0	1	0	0	1	0	0	1	0	0	0	0	0	0	1	0	0
74	C121	Control	F	5	99	99	99	99	3	3	0	0	0	0	0	0	0	0	0	0	0	0	0	0	0	0	0	0	0	0	0	0	0	1	0	1	0	0	1	0	0	0	1	0	0	0	0	0	1
75	C122	Control	F	99	99	99	99	99	1	1	0	0	0	0	0	0	0	0	0	0	0	0	0	0	0	0	0	0	0	0	0	0	0	0	0	0	0	0	0	0	0	0	0	0	0	0	0	0	0
76	C123	Control	M	99	99	99	99	99	2	3	1	0	0	0	0	0	0	0	0	0	0	0	0	2	0	0	0	0	0	3	0	0	0	1	0	1	1	1	1	0	0	0	0	0	1	0	0	0	0
77	C124	CRE	F	15	7	3	2	1	2	4	0	0	0	0	0	0	0	0	0	0	0	0	0	0	0	0	3	0	0	3	0	0	0	1	1	0	0	0	0	0	0	0	1	0	0	0	0	0	1
78	C126	ESBL	F	2	7	1	1	1	5	3	0	0	0	0	0	1	0	0	0	1	0	0	0	0	0	0	0	0	0	2	0	0	0	1	0	0	1	1	0	0	0	0	1	0	0	0	0	0	1
79	C127	Control	M	99	99	99	99	99	1	1	1	0	0	0	0	0	0	0	0	1	0	0	0	0	0	0	3	0	0	5	0	0	0	1	0	0	1	1	0	0	0	0	1	0	0	0	0	0	1
80	C129	CRE	M	1	7	5	4	1	1	1	0	0	0	0	0	0	0	0	0	0	0	0	0	0	0	0	3	0	0	3	0	0	0	1	0	0	1	1	0	0	1	0	0	0	0	0	0	0	1
81	C130	Control	M	99	99	99	99	99	4	2	0	0	0	0	1	0	0	0	0	0	0	2	0	0	0	0	0	0	0	3	0	0	0	1	0	0	1	1	1	0	1	1	1	0	1	0	0	0	1
82	C131	Control	M	99	99	99	99	99	2	5	1	0	0	1	0	1	0	0	0	0	0	0	0	0	0	0	0	0	0	3	0	0	0	1	0	0	1	1	0	0	0	0	1	0	0	0	0	0	0
83	C132	Control	F	99	99	99	99	99	2	4	0	0	0	0	0	0	0	0	0	0	0	0	0	0	0	0	3	0	0	3	0	0	0	1	0	0	1	1	0	0	1	0	0	0	0	0	1	0	1
84	C134	Control	F	99	99	99	99	99	1	1	1	0	0	0	0	0	0	0	0	1	0	0	0	0	0	0	0	0	0	2	0	0	0	0	0	0	0	0	0	0	0	0	0	0	0	0	0	0	1
85	C135	Control	M	5	99	99	99	99	4	4	1	1	0	0	0	0	0	0	0	1	0	0	0	0	0	0	0	0	0	3	0	0	0	0	0	0	0	0	0	0	0	0	0	0	0	0	0	0	1
86	C136	Control	M	99	99	99	99	99	4	2	1	0	0	0	0	0	0	0	0	0	0	0	0	0	0	0	0	0	0	1	0	0	0	1	0	0	0	0	1	0	1	0	0	0	0	0	1	0	1
87	C138	ESBL	F	2	5	1	1	0	3	3	0	0	0	0	0	1	0	0	0	0	0	0	0	0	0	0	0	0	0	1	1	.	0	1	0	0	1	1	0	0	0	0	1	0	1	0	0	0	1
88	C140	Control	M	99	99	99	99	99	1	1	0	1	0	0	0	1	1	0	0	0	0	0	0	0	0	0	0	0	0	3	0	0	0	1	0	0	0	0	1	0	0	0	0	0	0	0	0	0	1
89	C141	CRE	F	1	7	5	4	1	1	1	0	0	0	0	0	0	0	0	0	0	0	2	0	0	0	0	3	0	0	5	2	.	0	1	0	1	1	1	1	0	0	0	0	0	0	0	1	0	0
90	C142	Control	F	99	99	99	99	99	4	4	0	1	0	0	0	1	0	0	0	0	0	0	0	0	0	0	0	0	0	2	0	0	0	1	0	0	1	1	0	0	0	1	1	0	1	0	0	0	1
91	C143	CRE	M	1	7	5	4	1	1	1	0	0	1	0	0	0	0	0	0	0	0	0	0	2	0	0	0	0	0	3	0	0	0	1	0	0	1	1	0	0	1	0	1	0	0	0	0	0	0
92	C145	CRE	M	1	7	5	4	1	3	3	0	0	0	0	0	1	0	0	0	0	0	0	0	0	0	0	0	0	0	1	0	0	0	1	1	0	1	1	0	0	1	0	1	0	1	0	0	0	1
93	C147	Control	M	5	99	99	99	99	4	2	0	1	0	0	0	0	0	0	0	0	0	2	0	0	0	0	0	0	0	3	0	0	0	1	0	0	1	1	0	0	0	0	0	0	1	0	0	0	1
94	C148	Control	F	99	99	99	99	99	4	4	0	0	0	0	0	0	0	0	0	0	0	2	2	0	0	0	0	0	0	4	0	0	0	0	0	0	0	0	0	0	0	0	0	0	0	0	0	0	1
95	C149	ESBL	M	1	7	1	1	1	2	2	0	0	0	0	0	0	0	0	0	0	2	0	0	0	0	0	0	0	0	2	0	0	0	1	0	0	1	1	0	0	0	0	0	0	0	0	0	0	1
96	C150	Control	M	5	99	99	99	99	3	3	0	1	0	0	0	1	0	0	1	0	0	2	2	0	0	0	0	0	0	7	0	0	0	1	0	0	0	0	0	0	1	0	1	0	0	0	0	0	1
97	C151	Control	M	99	99	99	99	99	4	5	1	1	0	0	0	0	0	0	0	0	0	0	0	0	0	0	0	0	0	2	0	0	0	0	0	0	0	0	0	0	0	0	0	0	0	0	0	0	0
98	C152	Control	F	11	1	1	2	0	1	1	0	0	0	0	0	1	0	0	0	0	0	0	0	0	0	0	0	0	0	1	0	0	0	1	0	0	1	1	0	0	0	1	1	0	0	0	0	0	0
99	C153	Control	M	99	99	99	99	99	2	2	0	0	0	0	0	0	0	0	0	0	0	0	0	0	2	0	0	0	0	2	0	0	0	1	1	1	1	1	1	0	1	1	1	0	0	0	0	0	0
100	C154	Control	M	99	99	99	99	99	2	2	0	0	0	0	0	1	0	0	0	1	0	0	0	0	0	0	0	0	0	2	0	0	0	1	0	0	1	1	0	0	1	1	1	0	1	0	0	0	0
101	C155	ESBL	F	2	7	1	1	1	3	4	0	0	0	0	0	0	0	0	0	0	0	0	2	0	0	0	0	0	0	2	0	0	0	0	0	0	0	0	0	0	0	0	0	0	0	0	0	0	1
102	C156	Control	M	99	99	99	99	99	3	1	0	0	0	0	0	1	0	0	0	0	0	0	0	0	0	0	0	0	6	7	0	0	0	1	0	1	1	1	1	0	0	0	0	0	1	0	0	0	1
103	C157	Control	M	99	99	99	99	99	2	2	0	0	0	0	0	0	0	0	0	1	0	0	0	0	0	0	0	0	0	1	0	0	0	1	0	1	0	0	1	0	0	0	0	1	0	0	0	0	0
104	C159	Control	M	99	99	99	99	99	3	2	0	0	0	0	0	0	0	0	0	0	0	0	0	0	0	0	0	6	0	6	0	0	0	1	0	0	0	0	0	1	1	1	1	0	0	0	0	0	0
105	C160	Control	F	99	99	99	99	99	4	5	0	0	0	0	1	0	0	0	0	0	0	0	0	0	0	0	0	0	0	1	0	0	0	1	0	1	0	1	1	0	0	0	1	0	0	0	0	0	0
106	C161	ESBL	F	2	7	1	1	1	3	2	1	1	0	1	0	0	0	0	0	0	0	0	0	0	0	0	3	0	0	6	0	0	0	1	0	0	0	0	0	0	1	1	0	0	0	0	0	0	1
107	C162	Control	F	99	99	99	99	99	4	1	0	0	0	0	0	0	0	0	0	0	0	0	0	0	0	0	0	0	0	0	0	0	0	1	0	0	1	1	0	0	0	0	0	0	0	0	0	0	1
108	C163	Control	M	99	99	99	99	99	2	3	0	0	0	0	0	1	0	0	0	0	0	0	0	0	0	0	0	0	0	1	0	0	0	1	0	1	1	1	1	0	1	1	1	0	1	0	1	1	1
109	C164	ESBL	M	2	7	1	1	1	2	2	1	0	1	0	0	0	0	0	0	0	0	2	0	0	0	0	0	0	0	4	0	0	0	1	0	0	0	0	0	0	1	1	1	0	0	0	0	0	1
110	C165	Control	M	99	99	99	99	99	4	2	0	0	0	0	0	0	0	0	0	1	0	0	0	0	0	0	0	0	0	1	0	0	0	1	0	0	1	1	0	0	1	0	1	0	0	1	0	0	1
111	C166	ESBL	M	2	6	1	1	1	1	1	1	0	0	0	0	0	0	0	0	1	0	0	0	2	0	0	0	0	0	4	0	0	0	1	1	0	0	0	1	0	0	0	1	0	1	0	0	0	1
112	C167	CRE	M	1	7	5	4	1	4	2	1	1	0	0	1	1	0	0	0	1	0	2	0	0	0	0	0	0	0	7	0	0	0	1	0	0	1	1	0	0	0	0	1	0	1	0	0	0	1
113	C168	Control	M	99	99	99	99	99	1	1	0	0	0	0	0	0	0	0	0	0	0	0	0	2	0	0	0	0	0	2	0	0	0	1	0	0	1	1	0	0	0	0	0	0	0	0	0	0	0
114	C170	Control	M	99	99	99	99	99	2	3	0	0	0	0	0	0	0	0	0	0	0	0	0	0	0	0	0	0	0	0	0	0	0	1	0	1	0	0	1	0	0	0	0	0	1	0	1	0	0
115	C171	Control	M	99	99	99	99	99	4	3	0	0	0	0	0	1	0	0	0	0	0	0	0	0	0	0	0	0	0	1	0	0	0	0	0	0	0	0	0	0	0	0	0	0	0	0	0	0	0
116	C172	Control	F	99	99	99	99	99	3	2	0	0	0	0	0	0	0	0	0	0	0	2	0	0	0	0	0	0	0	2	0	0	0	1	0	0	0	0	0	0	1	0	0	0	0	1	0	0	1
117	C173	Control	M	99	99	99	99	99	2	2	0	0	1	0	0	0	0	0	0	1	0	0	0	0	0	0	0	0	0	2	0	0	0	0	0	0	0	0	0	0	0	0	0	0	0	0	0	0	0
118	C174	ESBL	M	2	7	1	1	1	3	1	0	0	0	0	0	1	0	0	0	0	0	0	0	2	0	0	0	0	0	3	0	0	0	1	0	1	0	1	1	0	0	1	0	0	0	0	0	0	1
119	C177	ESBL	M	2	7	1	1	1	1	1	0	0	0	0	0	0	0	0	0	0	0	0	0	0	0	0	3	0	0	3	0	.	0	1	0	0	0	0	0	1	1	0	1	0	0	0	1	0	0
120	C179	ESBL	M	2	5	1	1	1	2	3	0	0	0	0	0	0	0	0	0	0	0	0	0	0	0	0	0	0	0	0	0	0	0	1	0	0	1	1	0	0	0	0	1	0	0	0	1	0	1
121	C180	Control	M	99	99	99	99	99	1	1	0	0	0	0	0	0	0	0	0	0	0	2	0	2	0	0	0	0	0	4	1	.	0	0	0	0	0	0	0	0	0	0	0	0	0	0	0	0	0
122	C181	ESBL	M	2	7	1	1	1	3	5	1	0	0	1	0	0	0	0	0	0	0	0	0	0	0	0	0	0	0	2	0	0	0	1	0	1	1	1	1	0	0	0	1	0	0	0	1	0	1
123	C182	CRE	F	1	7	5	4	1	2	2	0	0	0	0	0	0	0	0	0	0	0	0	0	0	0	0	3	0	0	3	0	0	0	1	0	1	1	1	1	0	0	0	1	0	0	0	0	0	1
124	C183	Control	M	99	99	99	99	99	4	2	0	0	1	0	0	0	0	0	0	0	0	2	0	2	0	0	0	0	0	5	0	0	0	0	0	0	0	0	0	0	0	0	0	0	0	0	0	0	0
125	C184	Control	F	99	99	99	99	99	2	5	0	0	0	0	0	1	0	0	0	0	0	0	0	0	0	0	0	0	0	1	0	0	0	0	0	0	0	0	0	0	0	0	0	0	0	0	0	0	0
126	C185	Control	M	99	99	99	99	99	4	5	1	0	0	0	0	0	0	0	0	0	0	0	0	2	0	0	0	0	0	3	0	0	0	1	0	0	0	0	0	0	1	1	1	0	0	0	0	0	1
127	C186	Control	M	99	99	99	99	99	2	3	0	0	0	0	0	0	0	0	0	0	0	0	0	0	0	2	0	0	0	2	0	0	1	1	0	0	1	1	0	0	0	1	1	0	1	1	0	0	1
128	C187	ESBL	M	2	4	1	1	1	1	1	0	0	0	0	0	0	0	1	0	0	0	0	0	0	0	0	3	0	0	4	1	.	0	1	1	1	0	0	1	0	0	0	1	0	0	1	0	0	1
129	C188	ESBL	F	6	4	1	1	0	1	2	0	0	0	0	0	0	0	0	0	1	0	0	0	0	0	0	3	0	0	4	1	.	0	1	1	1	1	1	1	0	1	1	0	0	0	1	1	1	1
130	C189	CRE	F	13	7	6	4	99	1	1	0	0	0	0	0	0	0	0	0	0	0	0	0	0	0	0	3	0	0	3	1	.	0	1	0	1	1	1	1	0	0	0	0	0	1	0	1	0	1
131	C194	Control	M	5	99	99	99	99	1	1	0	0	0	0	0	0	0	0	0	0	0	0	0	2	0	0	0	0	0	2	0	0	0	1	0	0	0	0	0	0	1	0	1	0	0	0	1	0	0
132	C195	Control	M	99	99	99	99	99	3	3	0	0	0	0	0	1	0	0	0	1	0	0	0	2	0	0	0	0	0	4	0	0	0	1	0	1	0	0	1	0	0	0	1	0	0	0	0	0	1
133	C196	Control	F	99	99	99	99	99	3	3	0	0	0	0	0	1	0	0	0	0	0	0	0	0	0	0	0	0	0	1	0	0	0	1	0	1	0	0	1	1	0	0	1	0	0	0	1	0	0
134	C197	Control	M	99	99	99	99	99	2	2	0	0	0	0	0	0	0	0	0	0	0	0	0	0	0	0	0	0	0	0	0	0	0	1	0	1	0	0	1	0	0	0	0	0	0	0	0	0	0
135	C198	Control	M	99	99	99	99	99	4	3	0	0	0	1	1	0	0	0	0	0	0	0	0	0	0	0	0	0	0	2	0	0	0	1	0	0	1	1	0	0	0	1	1	0	1	1	1	0	1
136	C200	Control	F	99	99	99	99	99	1	1	0	0	0	0	0	0	0	1	0	0	0	0	0	0	0	0	0	0	0	1	0	0	0	1	0	0	1	1	0	0	1	0	1	0	0	0	1	0	0
137	C201	ESBL	F	1	7	1	1	1	2	3	0	0	0	0	0	0	0	0	0	0	0	2	0	0	0	0	0	0	0	2	1	.	0	1	0	0	1	1	0	0	0	0	1	0	1	0	0	0	0
138	C202	Control	F	99	99	99	99	99	2	2	0	0	0	0	0	0	0	0	1	0	0	0	0	0	0	0	0	0	0	1	0	0	0	1	0	1	0	1	1	0	0	0	1	0	1	0	1	0	0
139	C203	Control	F	99	99	99	99	99	4	3	0	1	0	0	0	1	0	0	0	0	0	0	0	0	0	0	0	0	0	2	0	0	0	1	0	0	0	0	0	0	1	1	0	0	0	0	0	0	1
140	C204	Control	F	99	99	99	99	99	4	2	1	1	0	0	0	1	0	0	0	0	0	0	0	0	0	0	0	0	0	3	0	0	0	1	0	1	1	1	1	0	0	1	1	0	1	0	1	0	1
141	C205	ESBL	F	8	7	1	1	99	3	3	0	0	0	0	0	0	0	0	0	0	0	0	0	0	0	0	0	0	0	0	0	0	0	1	1	0	0	0	0	0	0	0	1	0	0	0	0	0	1
142	C206	ESBL	M	3	7	1	1	0	3	2	0	0	0	0	0	0	0	0	0	0	0	0	0	2	0	0	0	0	0	2	0	0	0	1	1	1	1	1	1	0	0	1	1	0	0	0	1	0	0
143	C207	Control	F	99	99	99	99	99	4	5	1	1	0	0	0	1	0	0	0	1	0	0	0	0	0	0	0	0	0	4	0	0	0	1	0	1	1	1	1	0	0	0	1	0	1	0	0	0	1
144	C208	Control	F	99	99	99	99	99	1	1	0	0	0	0	0	0	0	0	0	0	0	0	0	2	0	0	0	0	0	2	0	0	0	1	0	0	0	0	0	1	0	0	1	0	0	0	1	0	0
145	C209	Control	M	99	99	99	99	99	2	3	0	0	0	0	0	1	0	0	0	0	0	0	0	0	0	0	0	0	0	1	0	0	0	1	0	1	0	0	1	0	0	0	0	0	1	0	0	0	0
146	C210	Control	M	99	99	99	99	99	4	3	0	0	0	0	0	0	0	0	0	0	0	0	0	0	0	0	0	0	0	0	0	0	0	0	0	0	0	0	0	0	0	0	0	0	0	0	0	0	0
147	C211	CRE	M	1	7	5	4	1	2	1	0	0	0	0	0	0	0	0	0	0	0	0	0	0	0	0	3	0	0	3	0	0	0	1	1	0	1	1	0	0	0	0	1	0	0	0	0	0	1
148	C212	ESBL	F	2	5	1	1	1	4	2	1	0	0	0	0	0	0	0	0	1	0	0	0	0	0	0	0	0	0	2	0	0	0	1	0	0	1	1	0	0	0	1	1	0	1	0	0	0	1
149	C214	Control	M	99	99	99	99	99	5	2	1	1	0	0	0	0	0	0	0	0	0	2	0	0	0	0	0	0	0	4	0	0	0	1	0	0	1	1	1	0	0	0	0	0	0	0	0	0	0
150	C216	Control	M	99	99	99	99	99	1	1	0	0	0	0	1	0	0	0	0	0	0	0	0	0	0	0	0	0	0	1	0	0	0	1	0	0	0	0	0	0	1	0	1	0	0	0	1	0	0
151	C217	Control	M	99	99	99	99	99	4	3	1	1	0	0	0	1	0	0	0	0	0	0	0	0	0	0	0	0	0	3	0	0	0	1	0	0	0	0	0	1	1	0	0	0	1	0	0	0	1
152	C218	Control	F	99	99	99	99	99	1	1	0	0	0	0	0	0	0	0	0	0	0	0	0	0	0	0	0	0	0	0	0	0	0	1	0	0	0	0	1	0	0	0	0	0	0	0	0	0	1
153	C219	Control	M	99	99	99	99	99	3	3	1	0	0	0	0	1	0	0	0	0	0	0	0	2	0	0	0	0	0	4	0	0	0	1	0	1	0	0	1	0	0	0	0	0	1	0	0	0	0
154	C220	ESBL	M	2	7	1	1	1	2	3	1	0	0	0	0	1	0	0	0	1	0	0	0	0	0	0	0	0	0	3	0	0	0	1	1	0	1	1	0	0	0	1	1	0	1	0	0	0	0
155	C221	CRE	M	1	7	5	4	1	2	3	0	1	0	0	0	1	0	0	0	1	0	2	0	0	0	0	3	0	0	8	1	.	0	1	0	1	1	1	1	0	0	0	1	0	1	0	0	0	1
156	C222	ESBL	M	3	7	3	1	1	1	1	1	0	0	0	0	1	0	0	0	0	0	0	0	2	0	0	0	0	0	4	0	0	0	1	0	0	1	1	0	0	0	0	0	0	0	0	0	0	1
157	C223	CRE	M	1	6	5	4	1	2	5	0	0	0	0	0	1	0	0	0	0	0	0	0	0	0	0	3	0	0	4	1	.	0	1	1	1	0	0	1	0	0	1	1	1	0	0	0	1	1
158	C225	Control	M	99	99	99	99	99	4	2	0	0	0	0	0	1	0	0	0	0	0	0	0	0	0	0	0	0	0	1	0	0	0	1	0	0	0	0	0	1	0	0	0	0	1	0	0	0	0
159	C226	Control	F	99	99	99	99	99	4	2	0	1	0	0	1	1	0	0	0	1	0	0	0	0	0	0	0	0	0	4	0	0	0	0	0	0	0	0	0	0	0	0	0	0	0	0	0	0	1
160	C227	Control	M	99	99	99	99	99	3	2	0	0	0	0	0	1	0	0	0	0	0	2	0	2	0	0	3	0	0	8	0	0	0	1	0	0	1	1	0	0	0	0	0	0	0	0	1	0	1
161	C228	ESBL	M	2	7	1	1	1	3	3	0	1	0	1	1	0	0	0	0	0	0	2	0	0	0	0	0	0	0	5	0	0	0	1	0	0	1	1	0	0	0	1	1	0	1	0	0	0	0
162	C229	CRE	F	1	7	5	4	1	2	3	0	0	0	0	0	1	0	0	0	0	0	0	0	0	0	0	0	0	0	1	1	.	0	1	0	0	1	1	0	0	1	1	1	0	0	0	0	0	1
163	C230	Control	F	99	99	99	99	99	1	1	0	0	0	0	0	0	0	0	0	0	0	0	0	0	0	0	0	6	0	6	0	0	0	0	0	0	0	0	0	0	0	0	0	0	0	0	0	0	0
164	C233	Control	M	99	99	99	99	99	4	5	0	0	0	1	0	0	0	0	0	0	0	0	0	0	0	0	0	0	0	1	0	0	0	0	0	0	0	0	0	0	0	0	0	0	0	0	0	0	0
165	C234	ESBL	M	2	7	1	1	1	3	3	0	1	0	0	0	0	0	0	0	0	0	2	0	0	0	0	0	0	0	3	0	0	0	1	0	0	1	1	0	0	1	1	1	0	1	0	0	0	1
166	C235	CRE	F	1	7	5	4	1	2	3	0	1	0	0	0	0	0	0	0	0	0	0	0	0	0	0	0	0	0	1	0	0	0	1	0	0	1	1	0	0	0	1	1	0	0	0	1	0	1
167	C236	Control	F	99	99	99	99	99	2	2	0	0	0	0	0	0	0	0	0	0	0	0	0	0	0	0	0	0	0	0	1	.	0	1	0	0	1	1	0	0	0	1	1	0	1	0	0	0	0
168	C237	Control	M	5	99	99	99	99	4	5	1	0	0	1	0	0	0	0	0	0	0	0	0	0	0	0	0	0	0	2	0	0	0	0	0	0	0	0	0	0	0	0	0	0	0	0	0	0	0
169	C238	CRE	M	1	7	5	3	1	1	2	0	0	0	0	0	0	0	0	0	0	0	0	0	0	0	2	0	0	0	2	0	0	0	1	1	1	1	1	1	0	0	0	1	0	0	0	0	0	1
170	C239	Control	F	5	99	99	99	99	5	2	1	1	0	0	0	0	0	0	0	1	0	0	0	0	0	0	0	0	0	3	0	0	0	0	0	0	0	0	0	0	0	0	0	0	0	0	0	0	0
171	C241	CRE	F	1	4	4	4	1	1	1	0	1	0	0	0	1	0	0	0	0	0	2	0	0	0	0	0	0	0	4	0	0	0	1	0	0	0	0	0	1	0	1	1	0	0	0	0	0	1
172	C242	Control	M	99	99	99	99	99	2	2	0	0	0	0	0	0	0	0	0	0	0	0	0	2	0	0	0	0	0	2	0	0	0	1	0	1	1	1	1	0	0	0	1	0	1	0	0	0	0
173	C243	Control	F	99	99	99	99	99	4	5	0	0	0	0	0	0	0	0	0	1	0	0	0	0	0	0	0	0	0	1	0	0	0	1	0	0	1	1	0	0	0	0	0	0	0	0	0	0	0
174	C244	ESBL	M	2	7	1	1	1	4	2	0	0	1	1	0	0	0	0	0	1	0	0	0	0	0	0	0	0	0	3	0	0	0	1	0	0	1	1	0	0	0	1	0	0	0	0	1	0	0
175	C246	Control	M	99	99	99	99	99	3	3	0	0	0	0	0	1	0	0	0	0	0	0	0	0	0	0	0	0	0	1	1	.	0	1	0	1	1	0	1	0	1	1	1	0	0	1	0	0	1
176	C247	Control	F	99	99	99	99	99	1	1	0	1	0	0	0	1	0	0	0	1	0	0	0	0	0	0	0	0	0	3	0	0	0	1	0	0	0	0	0	0	0	0	0	0	0	0	0	0	0
177	C248	Control	M	99	99	99	99	99	4	2	0	1	0	0	1	0	0	0	0	0	0	2	2	0	0	0	0	0	0	6	0	0	0	1	0	0	1	1	0	0	0	0	1	0	0	0	0	0	1
178	C249	Control	F	99	99	99	99	99	3	5	0	0	0	0	0	0	0	0	0	1	0	0	0	0	0	0	0	6	0	7	0	0	0	1	1	1	1	1	1	0	0	0	0	0	0	0	0	0	1
179	C250	Control	M	99	99	99	99	99	4	2	0	1	0	0	0	0	0	0	0	0	0	0	2	0	0	0	0	0	0	3	0	0	0	1	0	0	0	0	0	0	1	0	0	0	0	0	0	0	1
180	C252	ESBL	M	2	7	1	1	1	3	2	0	1	0	0	0	1	0	0	0	0	0	2	0	0	0	0	0	0	0	4	0	0	0	0	0	0	0	0	0	0	0	0	0	0	0	0	0	0	0
181	C253	Control	F	99	99	99	99	99	4	2	1	1	0	0	0	0	0	0	0	0	0	2	2	0	0	0	0	0	0	6	0	0	0	0	0	0	0	0	0	0	0	0	0	0	0	0	0	0	1
182	C254	Control	M	99	99	99	99	99	2	5	1	0	0	0	0	0	0	0	0	0	0	0	2	0	0	0	0	0	0	3	0	0	0	0	0	0	0	0	0	0	0	0	0	0	0	0	0	0	0
183	C255	Control	M	99	99	99	99	99	1	1	0	0	0	0	0	0	0	0	0	1	0	0	0	0	0	0	3	0	0	4	1	.	0	1	0	0	1	1	0	0	0	0	0	0	0	0	0	0	1
184	C256	Control	F	2	1	1	1	0	4	2	0	1	0	0	0	1	0	0	0	1	0	0	0	2	0	0	0	0	0	5	0	0	0	1	0	1	1	1	1	0	0	0	1	0	0	0	0	0	1
185	C257	Control	F	99	99	99	99	99	3	4	0	0	0	0	0	0	0	0	0	0	0	0	0	0	0	0	0	6	0	6	0	0	0	1	0	0	1	1	0	0	0	0	1	0	0	0	0	0	0
186	C258	Control	F	99	99	99	99	99	1	1	0	0	1	0	0	1	0	0	0	0	0	0	0	0	0	0	0	0	0	2	0	0	0	0	0	0	0	0	0	0	0	0	0	0	0	0	0	0	0
187	C260	ESBL	M	3	7	4	1	1	1	1	0	0	0	0	0	0	0	0	0	0	0	0	0	2	0	0	0	0	0	2	0	0	0	1	0	0	1	1	0	0	0	0	1	0	0	0	0	0	0
188	C261	Control	F	99	99	99	99	99	4	3	1	1	1	0	0	0	0	0	0	1	0	0	0	0	0	0	0	0	0	4	0	0	0	0	0	0	0	0	0	0	0	0	0	0	0	0	0	0	0
189	C262	ESBL	F	2	7	1	1	1	1	1	0	0	0	0	0	0	0	1	0	0	0	0	0	0	0	0	0	0	0	1	0	0	0	1	0	0	1	1	0	0	0	0	0	0	0	0	0	0	1
190	C263	ESBL	F	2	5	1	1	1	1	1	0	0	0	0	0	0	0	0	0	0	0	0	0	0	0	0	0	0	0	0	0	0	0	1	0	0	0	0	1	0	0	0	0	0	0	0	0	0	1
191	C264	CRE	M	1	7	5	4	0	3	2	0	0	0	0	0	0	1	0	0	0	0	0	0	0	0	0	0	0	0	1	0	0	0	1	0	0	0	0	0	0	1	0	0	1	0	0	0	0	1
192	C265	ESBL	F	10	5	1	1	0	2	2	0	1	0	1	0	0	0	0	0	1	0	0	0	2	0	0	0	0	0	5	0	0	0	1	0	0	1	1	0	0	0	0	1	0	0	1	0	0	0
193	C266	Control	M	99	99	99	99	99	1	1	1	1	0	0	0	1	0	0	0	1	0	0	0	2	0	0	0	0	0	6	0	0	0	0	0	0	0	0	0	0	0	0	0	0	0	0	0	0	0
194	C267	Control	M	99	99	99	99	99	1	1	0	0	0	0	0	0	0	0	0	0	0	0	0	2	0	0	0	0	0	2	0	0	0	0	0	0	0	0	0	0	0	0	0	0	0	0	0	0	0
195	C268	Control	M	99	99	99	99	99	3	2	0	0	0	0	0	0	0	0	0	0	0	0	0	0	0	2	0	0	0	2	0	0	0	1	1	0	1	1	0	0	1	1	1	0	1	1	0	0	1
196	C270	Control	F	99	99	99	99	99	3	2	0	0	0	0	1	0	0	0	0	0	0	0	0	0	0	0	0	0	0	1	0	0	0	0	0	0	0	0	0	0	0	0	0	0	0	0	0	0	0
197	C272	Control	M	99	99	99	99	99	1	1	0	0	0	0	0	0	0	0	1	0	2	0	0	0	0	0	0	0	0	3	0	0	0	1	0	1	0	0	1	0	0	1	1	0	0	0	0	0	1
198	C273	ESBL	M	2	7	1	1	1	3	3	0	0	0	0	0	1	0	0	0	1	2	0	0	0	0	0	0	0	0	4	0	0	0	1	0	1	0	0	1	0	0	0	0	0	0	0	0	0	0
199	C274	Control	M	99	99	99	99	99	1	1	1	0	1	0	0	0	0	0	0	0	0	0	0	0	0	0	0	0	0	2	0	0	0	1	0	0	1	1	0	0	0	0	1	0	0	0	0	0	1
200	C275	Control	M	5	99	99	99	99	1	1	1	0	1	0	0	0	0	0	0	0	0	0	0	0	0	0	0	0	0	2	0	0	0	1	0	0	0	0	1	0	0	0	0	0	0	0	0	0	0
201	C276	Control	F	99	99	99	99	99	4	2	0	1	0	0	1	0	0	0	0	0	0	0	0	0	0	0	0	0	0	2	0	0	0	0	0	0	0	0	0	0	0	0	0	0	0	0	0	0	0
202	C277	Control	F	99	99	99	99	99	1	1	0	0	0	0	0	0	0	0	0	0	0	0	0	0	0	0	0	0	0	0	0	0	0	1	0	0	1	1	0	0	0	0	0	0	0	0	0	0	0
203	C278	Control	M	99	99	99	99	99	3	3	0	0	0	0	0	1	0	0	0	0	0	0	0	0	0	0	0	0	0	1	0	0	0	1	0	1	0	0	1	0	0	0	0	0	1	0	0	0	0
204	C279	CRE	M	1	7	5	4	1	2	5	0	0	0	0	0	0	0	0	0	1	0	0	0	0	0	0	3	0	6	10	0	0	0	1	0	1	1	1	1	0	0	1	1	0	0	0	0	0	1
205	C280	Control	M	99	99	99	99	99	1	1	0	0	0	0	0	1	0	0	0	0	0	2	2	2	0	0	0	0	0	7	1	.	0	1	0	0	1	1	0	0	0	0	0	0	0	0	0	0	0
206	C281	Control	M	99	99	99	99	99	1	1	1	1	0	0	0	0	0	0	0	1	0	0	0	0	0	0	0	0	0	3	0	0	0	0	0	0	0	0	0	0	0	0	0	0	0	0	0	0	1
207	C282	Control	F	99	99	99	99	99	2	2	0	0	0	0	0	0	0	0	0	0	0	0	0	2	0	0	0	0	0	2	0	0	0	1	1	0	1	1	0	0	0	0	0	0	0	0	0	0	1
208	C283	ESBL	F	2	7	4	1	1	3	3	0	0	0	0	0	1	0	0	0	1	0	0	0	0	0	0	0	0	0	2	0	0	0	1	1	0	0	0	0	0	1	1	1	0	1	0	0	0	1
209	C284	Control	M	99	99	99	99	99	1	1	0	0	0	0	0	0	0	1	0	0	0	0	0	0	0	0	3	0	0	4	1	.	0	1	0	0	1	1	1	0	0	0	0	0	0	0	0	0	0
210	C285	Control	M	99	99	99	99	99	1	1	1	0	0	0	0	0	0	0	0	0	0	0	0	2	0	0	0	0	0	3	0	0	0	1	0	0	1	1	0	0	0	0	0	0	0	0	0	0	0
211	C288	CRE	F	1	5	5	4	1	1	1	1	0	0	0	0	1	0	0	0	0	0	0	0	0	0	0	3	0	0	5	1	.	0	1	0	0	1	1	1	0	0	0	0	0	0	1	0	0	1
212	C289	CRE	M	1	7	5	4	1	2	2	1	0	0	0	0	1	0	0	0	1	0	2	0	0	0	0	3	0	0	8	1	.	0	1	1	1	1	1	1	0	0	0	1	0	0	0	0	0	1
213	C290	Control	M	99	99	99	99	99	2	5	0	0	0	0	0	0	0	0	0	1	0	0	0	0	0	0	3	0	0	4	0	0	0	1	0	1	1	1	1	0	0	1	1	0	0	0	0	0	0
214	C291	Control	M	99	99	99	99	99	2	2	0	1	0	0	0	0	0	0	0	0	0	2	0	0	0	0	3	0	0	6	0	0	0	1	0	1	1	1	1	0	0	0	1	0	1	0	0	0	1
215	C292	Control	F	99	99	99	99	99	3	3	0	0	0	0	0	0	0	0	0	0	0	0	0	0	0	0	0	0	0	0	0	0	0	1	0	1	0	0	1	0	0	0	0	0	1	0	0	0	0
216	C295	ESBL	M	1	7	1	1	1	4	2	1	0	0	0	0	0	0	0	0	1	0	2	0	0	0	0	0	0	0	4	0	0	0	1	0	0	1	1	0	0	0	0	1	0	0	0	0	0	1
217	C296	Control	M	5	99	99	99	99	1	1	0	0	0	0	0	0	0	0	0	1	0	2	0	0	0	0	3	0	0	6	1	.	0	1	0	0	1	1	0	0	0	0	0	0	0	0	0	0	0
218	C297	Control	F	99	99	99	99	99	2	5	0	0	0	0	0	0	0	0	0	0	0	0	0	0	0	0	0	0	0	0	0	0	0	0	0	0	0	0	0	0	0	0	0	0	0	0	0	0	0
219	C298	CRE	M	1	7	5	4	1	2	2	0	0	0	0	0	1	0	0	0	1	0	0	0	0	0	0	0	0	0	2	0	0	0	1	0	0	1	1	0	0	0	1	1	0	1	0	1	0	1
220	C299	Control	F	99	99	99	99	99	4	5	1	0	0	0	0	0	0	0	0	1	0	0	0	0	0	0	0	0	0	2	0	0	0	1	0	1	0	1	1	0	0	0	1	0	0	0	0	0	0
221	C300	Control	F	99	99	99	99	99	1	1	0	0	0	0	0	0	0	0	0	0	0	0	0	0	0	0	3	0	0	3	1	.	0	1	0	0	0	0	0	1	0	0	1	0	0	0	1	0	0
222	C301	ESBL	F	2	7	1	1	1	1	1	0	0	0	0	0	0	0	0	0	0	0	0	0	2	0	0	0	0	0	2	0	0	0	1	0	0	0	0	0	0	1	0	0	0	0	0	1	0	0
223	C302	Control	M	99	99	99	99	99	1	1	1	0	0	0	0	1	0	0	0	1	0	0	0	0	0	0	0	0	0	3	0	0	0	1	0	0	1	1	0	0	0	0	0	0	0	0	0	0	0
224	C304	Control	M	99	99	99	99	99	3	3	0	0	0	0	0	0	0	0	0	0	0	0	0	2	0	0	0	0	0	2	0	0	0	1	0	1	1	1	1	0	0	1	1	0	0	0	1	0	1
225	C305	Control	M	5	99	99	99	99	2	3	0	0	0	0	0	1	0	0	0	0	0	0	0	0	0	0	0	0	0	1	0	0	0	1	1	0	1	1	1	0	1	1	1	0	0	0	0	1	1
226	C306	Control	F	99	99	99	99	99	4	4	0	0	0	0	0	0	0	0	0	0	0	0	2	0	0	0	0	0	0	2	0	0	0	0	0	0	0	0	0	0	0	0	0	0	0	0	0	0	0
227	C307	Control	F	2	1	1	1	0	3	3	0	1	0	0	0	1	1	0	0	0	0	2	0	0	0	0	0	0	0	5	0	0	0	1	0	1	1	1	1	0	0	0	1	0	0	0	0	0	1
228	C308	Control	F	99	99	99	99	99	4	3	1	1	0	0	0	0	0	0	0	1	0	0	0	0	0	0	0	0	0	3	0	0	0	0	0	0	0	0	0	0	0	0	0	0	0	0	0	0	0
229	C309	Control	M	99	99	99	99	99	1	1	1	1	0	0	0	0	0	0	0	0	0	2	2	0	0	0	0	0	0	6	1	.	0	1	0	0	1	1	0	0	0	0	0	0	0	0	0	0	0
230	C310	Control	M	5	99	99	99	99	2	4	0	0	0	0	0	0	0	0	0	0	0	0	0	0	2	0	0	0	0	2	0	0	0	1	1	1	1	1	1	0	1	1	1	0	1	1	0	0	1
231	C312	Control	F	99	99	99	99	99	2	3	1	0	0	0	0	1	0	0	0	0	0	0	0	2	0	0	0	0	0	4	0	0	0	1	0	1	0	0	1	0	0	0	0	0	1	0	0	0	0
232	C313	Control	F	99	99	99	99	99	4	3	1	1	0	0	0	0	0	0	0	0	0	2	0	0	0	0	0	0	0	4	0	0	0	1	0	1	1	1	1	0	0	0	1	0	1	0	0	0	1
233	C314	ESBL	F	5	7	1	1	1	1	1	1	0	1	0	0	1	0	0	0	0	0	0	0	0	0	0	0	0	0	3	0	0	0	1	0	0	0	0	1	0	0	0	0	0	0	0	0	0	0
234	C315	Control	F	99	99	99	99	99	1	1	0	1	1	0	0	1	0	1	0	0	0	2	0	0	0	0	0	0	0	6	0	0	0	1	0	0	0	0	1	0	0	0	0	0	0	0	0	0	0
235	C317	CRE	M	1	7	5	4	1	3	2	1	0	0	0	0	0	0	0	0	1	0	0	0	0	0	0	0	0	0	2	0	0	0	1	0	1	1	1	1	0	1	1	1	0	0	0	1	0	1
236	C318	Control	M	5	99	99	99	99	3	3	0	1	0	0	0	1	0	0	0	1	0	2	0	2	0	0	0	0	0	7	0	0	0	1	1	1	1	1	1	0	1	1	1	0	1	0	0	0	1
237	C319	ESBL	F	1	7	1	1	1	3	3	0	0	0	0	0	0	1	0	0	0	0	2	0	0	0	0	0	0	0	3	1	.	0	1	0	0	1	1	0	0	0	0	0	0	0	1	1	0	1
238	C320	Control	F	99	99	99	99	99	1	1	0	0	0	0	0	1	0	0	0	0	0	0	0	0	0	0	0	0	0	1	0	0	0	1	0	0	0	0	1	0	0	1	0	0	0	0	0	0	0
239	C321	ESBL	F	9	5	1	1	1	1	1	0	0	0	1	0	1	0	0	0	1	0	0	0	2	0	0	0	0	0	5	0	0	0	1	0	0	1	1	1	0	0	0	1	0	0	0	0	0	0
240	C322	Control	F	99	99	99	99	99	1	1	0	1	0	0	0	0	0	0	0	0	0	0	0	2	0	0	0	0	0	3	0	0	0	1	0	0	0	0	1	0	0	0	0	0	0	0	0	0	0
241	C323	Control	F	5	99	99	99	99	3	2	1	0	1	0	0	0	0	0	0	0	0	0	0	0	0	0	0	0	0	2	0	0	0	0	0	0	0	0	0	0	0	0	0	0	0	0	0	0	1
242	C324	Control	M	99	99	99	99	99	3	2	0	1	0	0	0	1	0	0	0	0	0	0	0	0	0	0	3	0	0	5	0	0	0	1	0	1	0	0	1	0	0	0	0	0	0	0	0	0	1
243	C325	CRE	F	1	7	5	4	1	4	4	1	0	0	0	0	1	0	0	0	0	0	0	0	0	0	0	0	0	0	2	0	0	0	1	1	1	1	1	1	1	0	1	1	0	1	0	1	0	1
244	C326	Control	M	99	99	99	99	99	2	4	0	1	0	0	0	0	0	0	0	1	0	0	0	2	0	0	0	0	0	4	0	0	0	1	0	0	0	0	1	0	1	0	0	0	0	0	0	0	1
245	C327	Control	F	99	99	99	99	99	1	1	0	0	0	1	0	1	0	0	0	0	0	0	0	0	0	0	0	0	0	2	0	0	0	1	0	0	0	0	1	0	0	1	0	0	0	0	0	0	0
246	C328	ESBL	M	2	7	1	1	1	2	2	1	0	0	0	0	0	0	0	0	0	0	2	0	0	0	0	0	0	0	3	0	0	0	1	0	0	0	0	0	0	1	1	1	0	1	0	0	0	1
247	C329	Control	F	99	99	99	99	99	1	1	0	0	0	0	0	0	0	0	0	0	0	0	0	0	0	0	3	0	0	3	1	.	0	1	0	0	1	1	0	0	1	0	0	0	0	0	0	0	1
248	C330	Control	F	5	99	99	99	99	4	4	0	0	0	0	1	0	0	0	0	0	0	0	0	0	0	0	0	0	0	1	0	0	0	1	0	0	1	1	0	0	0	1	0	0	1	0	0	0	0
249	C331	Control	F	99	99	99	99	99	4	4	1	0	0	0	0	0	0	0	0	0	0	2	2	0	0	0	0	0	0	5	0	0	0	0	0	0	0	0	0	0	0	0	0	0	0	0	0	0	0
250	C332	Control	M	99	99	99	99	99	3	3	1	1	1	0	0	1	0	0	0	0	0	0	0	0	0	0	0	0	0	4	0	0	0	1	0	0	1	1	0	0	0	0	1	0	1	0	0	0	1
251	C333	Control	M	99	99	99	99	99	4	2	0	0	1	0	0	0	0	0	0	0	0	0	0	0	0	0	0	0	0	1	0	0	0	0	0	0	0	0	0	0	0	0	0	0	0	0	0	0	0
252	C335	Control	M	99	99	99	99	99	1	1	0	0	0	0	0	0	0	1	0	1	0	0	0	2	0	0	0	0	0	4	0	0	0	0	0	0	1	1	0	0	0	0	0	0	0	0	0	0	0
253	C338	CRE	F	1	7	5	4	1	4	3	0	0	0	1	1	1	0	0	0	0	0	0	0	0	0	0	0	0	0	3	0	0	0	1	0	0	1	1	0	0	1	0	1	0	0	0	0	0	0
254	C339	Control	M	99	99	99	99	99	1	1	1	0	0	0	0	0	0	0	0	1	0	0	0	2	0	0	3	0	0	7	0	0	0	1	0	0	1	1	0	0	0	0	0	0	0	0	0	0	0
255	C340	Control	F	99	99	99	99	99	1	1	0	0	0	0	0	0	0	0	0	1	0	0	0	2	0	0	0	0	0	3	0	0	0	0	0	0	0	0	0	0	0	0	0	0	0	0	0	0	0
256	C342	Control	F	99	99	99	99	99	3	3	0	0	0	0	0	1	0	0	0	0	0	2	0	2	0	0	0	0	0	5	1	.	0	1	0	0	1	1	0	0	1	1	1	0	0	1	0	0	0
257	C343	Control	M	99	99	99	99	99	4	1	0	0	0	0	0	0	0	0	0	0	0	0	0	0	0	0	0	0	0	0	0	0	0	0	0	0	0	0	0	0	0	0	0	0	0	0	0	0	0
258	C344	Control	F	99	99	99	99	99	4	2	0	1	0	0	0	1	0	0	0	0	0	2	2	0	0	0	0	0	0	6	0	0	0	1	0	1	1	1	1	0	0	1	1	0	1	0	0	0	1
259	C345	ESBL	F	2	7	1	1	1	2	2	0	0	0	0	0	1	0	0	0	0	0	0	0	2	0	0	0	0	0	3	0	0	0	1	0	0	1	1	0	0	0	1	0	0	0	0	0	0	1
260	C346	ESBL	M	2	7	1	1	1	3	3	0	1	0	0	0	1	0	0	0	1	0	0	0	0	0	0	0	0	0	3	0	0	0	1	0	1	0	0	1	0	0	0	0	0	1	0	0	0	0
261	C347	Control	F	99	99	99	99	99	2	2	0	0	0	1	0	0	0	1	0	0	0	0	0	0	0	0	0	0	0	2	0	0	0	0	0	0	0	0	0	0	0	0	0	0	0	0	0	0	0
262	C348	Control	M	99	99	99	99	99	4	1	0	0	0	0	0	0	0	0	0	0	0	0	0	0	0	0	0	0	0	0	0	0	0	1	0	0	0	0	0	0	1	0	0	0	0	0	1	0	0
263	C349	ESBL	M	1	7	5	2	1	3	4	1	0	0	1	0	0	0	0	0	0	0	0	0	0	0	0	0	0	0	2	0	0	0	1	1	1	1	1	1	0	0	1	1	1	0	0	0	1	1
264	C351	ESBL	F	2	7	1	1	1	2	3	1	0	0	0	0	1	0	0	0	1	0	0	0	0	0	0	0	0	0	3	0	0	0	1	0	0	0	0	0	0	1	0	1	0	1	0	0	0	1
265	C352	CRE	F	1	7	5	4	1	1	4	0	0	0	0	0	1	0	0	0	0	0	0	0	0	0	0	3	0	0	4	0	0	0	1	1	1	0	0	1	0	1	0	1	0	0	0	1	0	1
266	C354	Control	M	99	99	99	99	99	3	5	0	0	0	0	0	0	0	0	0	0	0	0	0	0	0	0	0	0	0	0	0	0	0	0	0	0	0	0	0	0	0	0	0	0	0	0	0	0	0
267	C355	Control	F	99	99	99	99	99	1	1	0	0	0	0	0	0	0	0	0	0	0	0	0	2	0	0	0	0	0	2	0	0	0	1	0	0	0	0	1	0	0	0	0	0	0	0	0	0	0
268	C356	Control	M	99	99	99	99	99	4	2	0	0	0	0	1	0	0	0	0	1	0	0	0	0	0	0	0	0	0	2	0	0	0	1	0	0	1	1	0	0	0	0	0	0	0	0	0	0	0
269	C357	Control	M	99	99	99	99	99	1	1	0	0	0	0	0	0	0	0	0	1	0	0	0	2	0	0	0	0	0	3	0	0	0	1	0	0	0	0	1	0	0	0	0	0	0	0	0	0	0
270	C359	ESBL	F	16	7	1	1	1	4	3	0	0	0	0	1	1	0	0	0	0	0	0	0	0	0	0	0	0	0	2	0	0	0	1	0	1	1	1	1	0	0	0	0	1	1	0	0	0	1
271	C360	Control	F	99	99	99	99	99	1	1	0	0	0	0	0	0	0	0	0	0	0	2	2	0	0	0	0	0	0	4	1	.	0	1	0	0	1	1	0	0	0	0	0	0	0	0	0	0	1
272	C361	Control	M	99	99	99	99	99	3	2	0	0	0	0	0	1	0	0	0	1	0	2	0	0	0	0	0	0	0	4	1	.	0	1	0	1	0	0	1	0	1	0	1	1	1	0	0	0	1
273	C362	ESBL	M	1	7	1	1	1	2	3	0	0	0	1	0	0	0	0	0	0	0	0	0	0	0	0	0	0	0	1	0	0	0	1	0	1	0	0	1	0	0	1	1	0	0	0	1	0	1
274	C363	Control	M	99	99	99	99	99	2	3	0	1	1	0	0	0	0	0	0	0	0	2	2	2	0	0	0	0	0	8	0	0	0	1	0	0	1	1	0	0	0	0	0	0	0	0	0	0	1
275	C364	Control	F	99	99	99	99	99	2	2	1	1	0	0	0	0	0	0	0	1	0	0	0	0	0	0	0	0	0	3	0	0	0	1	0	0	1	1	0	0	0	1	1	0	0	0	1	0	1
276	C367	Control	M	99	99	99	99	99	4	4	0	0	0	0	0	0	0	0	0	0	0	0	0	2	0	0	0	0	0	2	0	0	0	0	0	0	0	0	0	0	0	0	0	0	0	0	0	0	0
277	C368	Control	F	5	99	99	99	99	4	5	0	0	0	1	0	0	0	0	0	1	0	0	0	0	0	0	0	0	0	2	0	0	0	0	0	0	0	0	0	0	0	0	0	0	0	0	0	0	0
278	C369	Control	M	99	99	99	99	99	2	3	0	0	0	0	0	0	0	0	0	0	0	0	0	0	0	0	0	6	0	6	0	0	0	1	0	0	1	1	0	0	0	0	1	0	1	0	0	0	0
279	C370	Control	F	99	99	99	99	99	1	1	0	0	0	0	0	0	0	0	0	1	0	0	0	2	0	0	0	0	0	3	0	0	0	0	0	0	0	0	0	0	0	0	0	0	0	0	0	0	0
280	C372	Control	F	5	99	99	99	99	3	2	0	1	0	0	0	1	0	0	0	1	0	0	0	0	0	0	0	0	0	3	0	0	0	1	0	1	0	0	1	0	0	0	0	0	1	0	0	0	0
281	C373	Control	F	99	99	99	99	99	1	1	0	0	0	0	0	0	0	0	0	0	0	0	0	2	0	0	0	0	0	2	0	0	0	1	0	0	0	0	1	0	0	0	0	0	0	0	0	0	0
282	C374	Control	F	5	99	99	99	99	3	3	0	0	0	0	0	1	0	0	0	1	0	0	0	0	0	0	0	0	0	2	0	0	0	1	0	1	0	0	1	0	0	0	0	0	1	0	0	0	0
283	C375	CRE	M	1	7	5	4	1	6	1	0	1	0	0	0	1	0	0	0	0	0	0	0	0	0	0	0	0	0	2	0	0	0	1	1	0	1	1	1	0	0	0	1	1	1	0	0	1	1
284	C376	Control	F	99	99	99	99	99	4	4	0	0	0	1	0	0	1	0	0	0	0	2	0	0	0	0	0	0	0	4	1	.	0	1	0	0	1	1	0	0	0	0	1	0	0	0	0	0	1
285	C377	Control	M	99	99	99	99	99	2	5	1	0	0	1	0	1	0	0	0	0	0	2	0	0	0	0	0	0	0	5	0	0	0	1	0	0	0	0	1	0	0	0	0	0	1	1	0	0	1
286	C378	Control	M	99	99	99	99	99	3	1	0	0	0	0	0	0	0	0	0	0	0	0	0	0	0	0	3	0	0	3	0	0	0	1	0	0	1	1	0	0	0	0	0	0	1	0	0	0	1
287	C379	Control	M	99	99	99	99	99	1	1	0	0	0	0	0	0	0	0	0	0	0	0	0	0	0	0	0	0	0	0	0	0	0	1	0	0	1	1	0	0	0	0	0	0	0	0	0	0	0
288	C381	Control	F	5	99	99	99	99	1	1	0	0	0	0	0	0	1	0	0	0	0	0	0	0	0	0	3	0	0	4	1	.	0	1	0	1	1	1	1	0	0	0	1	0	0	0	1	0	1
289	C382	Control	F	99	99	99	99	99	4	3	0	0	0	0	0	1	0	0	0	0	0	0	0	0	0	0	0	0	0	1	0	0	0	0	0	0	0	0	0	0	0	0	0	0	0	0	0	0	0
290	C384	Control	M	99	99	99	99	99	3	2	0	0	0	0	0	0	0	1	0	0	0	0	0	0	0	0	0	0	0	1	0	0	0	0	0	0	0	0	0	0	0	0	0	0	0	0	0	0	0
291	C385	Control	F	99	99	99	99	99	3	3	0	0	0	0	0	0	1	0	0	0	0	2	0	0	0	0	0	0	0	3	1	.	0	1	0	0	1	1	0	0	0	0	0	0	0	1	0	0	1
292	C386	ESBL	F	2	6	1	1	1	2	2	0	0	0	0	0	0	1	0	0	0	0	0	0	0	0	0	0	0	0	1	0	0	0	1	0	1	1	1	1	0	0	0	1	0	1	0	0	0	0
293	C388	Control	F	99	99	99	99	99	1	1	0	0	0	0	0	0	0	0	0	0	0	0	0	0	0	0	0	0	0	0	0	0	0	0	0	0	0	0	0	0	0	0	0	0	0	0	0	0	0
294	C389	Control	M	99	99	99	99	99	1	1	0	1	0	0	0	0	0	0	0	0	0	0	0	0	0	0	0	0	0	1	0	0	0	1	0	1	0	0	1	0	0	0	0	0	0	0	0	0	1
295	C390	Control	F	99	99	99	99	99	4	2	0	1	0	0	0	0	0	0	0	0	0	0	0	0	0	0	3	0	0	4	0	0	0	1	0	1	0	0	1	0	0	0	0	0	0	0	0	0	1
296	C391	Control	M	99	99	99	99	99	2	3	0	0	0	0	0	0	0	0	0	0	0	0	0	0	0	0	0	0	0	0	0	0	0	1	0	0	0	0	0	0	1	0	1	0	0	0	0	0	0
297	C392	Control	F	99	99	99	99	99	3	3	0	0	0	0	0	0	0	0	0	0	0	0	0	0	0	0	0	0	0	0	0	0	0	1	0	0	0	0	1	0	0	0	0	0	0	0	0	0	1
298	C393	Control	F	5	99	99	99	99	4	2	0	1	0	0	0	1	0	0	0	0	0	2	2	0	0	0	0	0	0	6	0	0	0	1	0	0	1	1	0	0	0	0	1	0	1	0	0	0	1
299	C396	Control	M	99	99	99	99	99	3	5	0	0	0	0	0	1	0	0	1	0	0	0	0	0	0	0	0	0	0	2	0	0	0	0	0	0	0	0	0	0	0	0	0	0	0	0	0	0	0
300	C397	Control	F	99	99	99	99	99	5	2	1	1	1	0	0	0	0	0	0	0	0	2	2	0	0	0	0	0	0	7	0	0	0	1	1	0	1	1	0	0	1	0	1	0	0	0	0	0	1
301	C401	Control	M	99	99	99	99	99	3	3	0	0	0	0	0	0	0	0	0	0	0	0	0	0	0	0	3	0	0	3	0	0	0	1	0	0	1	1	0	0	0	0	1	0	1	0	0	0	0
[truncated: 44 more columns]
